# Supplementary material for: Genomic Prediction for Germplasm Improvement Through Inter-Heterotic-Group Line Crossing in Maize
Source: Int J Mol Sci. 2025 Mar 15;26(6):2662. doi: 10.3390/ijms26062662 (PMC11942448; doi:10.3390/ijms26062662)
Supplement: Supplementary file 1 [file ijms-26-02662-s001.zip]

Archive with 6 entries (6 files):
- Figure.S1.Phenotypic distribution of the DH and the hybrid populations.pdf
- Figure.S2.Prediction accuracy of cross hybrid populations for different phenotypes.pdf
- Figure.S3.The impacts of different tester sources and training set samplings on the prediction of hybrid populations within the same DH population.pdf
- Table.S1.Heritability and coefficients of variation in the study populations.xlsx
- Table.S2.Within and cross population prediction types for DH population.xlsx
- Table.S3.Within and cross population prediction types for hybrid population.xlsx
