# Supplementary material for: Genomic Prediction for Germplasm Improvement Through Inter-Heterotic-Group Line Crossing in Maize
Source: Int J Mol Sci. 2025 Mar 15;26(6):2662. doi: 10.3390/ijms26062662 (PMC11942448; doi:10.3390/ijms26062662)
Supplement: Supplementary file 1 [file ijms-26-02662-s001.zip › Table.S1.Heritability and coefficients of variation in the study populations.xlsx]

## Sheet: Sheet1
Population	DH Founders	Tester	Population Type	No.	H2						CV (%)
					DTS	DTA	EH	PH	Yield		DTS	DTA	EH	PH	Yield
POP1	C7836ÍC229		DH	124	0.71	0.76	0.91	0.94			3.8	3.7	21.8	12
POP1/C116A	C7836ÍC229	C116A	Hybrid	124	0.78	0.77	0.88	0.9	0.67		1.6	1.7	7.4	4	6.6
POP1/EH	C7836ÍC229	EH	Hybrid	121	0.73	0.77	0.86	0.92	0.67		1.9	2	7.1	4.2	7.6
POP1/J2416	C7836ÍC229	J2416	Hybrid	123	0.8	0.83	0.93	0.96	0.76		1.7	1.9	8.5	5.2	8
POP2	C7836ÍUH306		DH	97	0.87	0.8	0.93	0.95			5.1	4.3	22.1	12.3
POP2/C116A	C7836ÍUH306	C116A	Hybrid	97	0.74	0.76	0.88	0.9	0.76		1.4	1.7	8.2	4.2	8
POP2/C229	C7836ÍUH306	C229	Hybrid	96	0.76	0.76	0.9	0.9	0.77		1.3	1.3	9.2	5.2	7.4
POP2/Z58	C7836ÍUH306	Z58	Hybrid	96	0.7	0.7	0.86	0.87	0.74		1.5	1.6	8.3	5.4	8.2
POP3	C7836ÍEH		DH	134	0.8	0.78	0.93	0.92			4.6	4.7	20.8	10.5
POP3/C116A	C7836ÍEH	C116A	Hybrid	132	0.65	0.69	0.87	0.9	0.76		1.4	1.6	7	3.6	7.3
POP3/C229	C7836ÍEH	C229	Hybrid	132	0.73	0.75	0.87	0.92	0.82		1.3	1.3	7.6	4.7	8.9
POP3/Z58	C7836ÍEH	Z58	Hybrid	132	0.74	0.74	0.89	0.94	0.79		1.5	1.5	8.2	5	7.8
POP4	C229ÍUH306		DH	91	0.83	0.8	0.93	0.95			4.3	4.4	28.1	15.2
POP4/C116A	C229ÍUH306	C116A	Hybrid	91	0.64	0.73	0.88	0.91	0.74		1.3	1.4	8.3	4.8	8.7
POP4/C7836	C229ÍUH306	C7836	Hybrid	90	0.75	0.75	0.9	0.94	0.73		1.4	1.5	9	4.3	10.5
POP4/J2416	C229ÍUH306	J2416	Hybrid	91	0.71	0.74	0.9	0.96	0.75		1.1	1.2	8.1	4.7	7.9
POP5	C7836ÍC116A		DH	89	0.9	0.9	0.93	0.94			6.3	6.3	26.9	12.7
POP5/C229	C7836ÍC116A	C229	Hybrid	83	0.69	0.68	0.91	0.92	0.67		1.8	1.8	10.6	5.3	7.4
POP5/C2404	C7836ÍC116A	C2404	Hybrid	77	0.78	0.76	0.88	0.93	0.66		2.3	2.4	10	5.9	10.4
POP5/Z58	C7836ÍC116A	Z58	Hybrid	83	0.71	0.7	0.87	0.92	0.7		1.8	2	9.7	5.8	8.2
H2 denotes the broad-sense heritability.
