# Supplementary material for: Genomic Prediction for Germplasm Improvement Through Inter-Heterotic-Group Line Crossing in Maize
Source: Int J Mol Sci. 2025 Mar 15;26(6):2662. doi: 10.3390/ijms26062662 (PMC11942448; doi:10.3390/ijms26062662)
Supplement: Supplementary file 1 [file ijms-26-02662-s001.zip › Table.S2.Within and cross population prediction types for DH population.xlsx]

## Sheet: Sheet1
Prediction type	Training	Test	Shared parent	Non-shared parent
full-sib	POP1	POP1
full-sib	POP2	POP2
full-sib	POP3	POP3
full-sib	POP4	POP4
full-sib	POP5	POP5
half-sib	POP3	POP2	C783	sharing Early-maturity germplasm group
half-sib	POP2	POP3	C783	sharing Early-maturity germplasm group
half-sib	POP3	POP5	C783	different heterotic group
half-sib	POP5	POP3	C783	different heterotic group
half-sib	POP2	POP5	C783	different heterotic group
half-sib	POP5	POP2	C783	different heterotic group
half-sib	POP1	POP3	C783	different heterotic group
half-sib	POP3	POP1	C783	different heterotic group
half-sib	POP1	POP5	C783	different heterotic group
half-sib	POP5	POP1	C783	different heterotic group
half-sib	POP1	POP2	C783	different heterotic group
half-sib	POP2	POP1	C783	different heterotic group
half-sib	POP4	POP2	UH306	different heterotic group
half-sib	POP2	POP4	UH306	different heterotic group
half-sib	POP4	POP1	C229	different heterotic group
half-sib	POP1	POP4	C229	different heterotic group
non-sib	POP4	POP5		different heterotic group
non-sib	POP5	POP4		different heterotic group
non-sib	POP4	POP3		sharing Early-maturity germplasm group
non-sib	POP3	POP4		sharing Early-maturity germplasm group
