# Supplementary material for: Genomic Prediction for Germplasm Improvement Through Inter-Heterotic-Group Line Crossing in Maize
Source: Int J Mol Sci. 2025 Mar 15;26(6):2662. doi: 10.3390/ijms26062662 (PMC11942448; doi:10.3390/ijms26062662)
Supplement: Supplementary file 1 [file ijms-26-02662-s001.zip › Table.S3.Within and cross population prediction types for hybrid population.xlsx]

## Sheet: Sheet1
Prediction type	Training	Test	Shared parent/tester 1	Shared parent/tester 2
In_Group	POP1/C116A	POP1/C116A
In_Group	POP1/EH	POP1/EH
In_Group	POP1/J2416	POP1/J2416
In_Group	POP2/C116A	POP2/C116A
In_Group	POP2/C229	POP2/C229
In_Group	POP2/Z58	POP2/Z58
In_Group	POP3/C116A	POP3/C116A
In_Group	POP3/C229	POP3/C229
In_Group	POP3/Z58	POP3/Z58
In_Group	POP4/C116A	POP4/C116A
In_Group	POP4/C783	POP4/C783
In_Group	POP4/J2416	POP4/J2416
In_Group	POP5/C229	POP5/C229
In_Group	POP5/C2404	POP5/C2404
In_Group	POP5/Z58	POP5/Z58
Same_DH	POP1/C116A	POP1/EH
Same_DH	POP1/C116A	POP1/J2416
Same_DH	POP1/EH	POP1/C116A
Same_DH	POP1/EH	POP1/J2416
Same_DH	POP1/J2416	POP1/C116A
Same_DH	POP1/J2416	POP1/EH
Same_DH	POP2/C116A	POP2/C229
Same_DH	POP2/C116A	POP2/Z58
Same_DH	POP2/C229	POP2/C116A
Same_DH	POP2/C229	POP2/Z58
Same_DH	POP2/Z58	POP2/C116A
Same_DH	POP2/Z58	POP2/C229
Same_DH	POP3/C116A	POP3/C229
Same_DH	POP3/C116A	POP3/Z58
Same_DH	POP3/C229	POP3/C116A
Same_DH	POP3/C229	POP3/Z58
Same_DH	POP3/Z58	POP3/C116A
Same_DH	POP3/Z58	POP3/C229
Same_DH	POP4/C116A	POP4/C783
Same_DH	POP4/C116A	POP4/J2416
Same_DH	POP4/C783	POP4/C116A
Same_DH	POP4/C783	POP4/J2416
Same_DH	POP4/J2416	POP4/C116A
Same_DH	POP4/J2416	POP4/C783
Same_DH	POP5/C229	POP5/C2404
Same_DH	POP5/C229	POP5/Z58
Same_DH	POP5/C2404	POP5/C229
Same_DH	POP5/C2404	POP5/Z58
Same_DH	POP5/Z58	POP5/C229
Same_DH	POP5/Z58	POP5/C2404
Same_Tester	POP1/C116A	POP2/C116A
Same_Tester	POP1/C116A	POP3/C116A
Same_Tester	POP1/C116A	POP4/C116A
Same_Tester	POP1/J2416	POP4/J2416
Same_Tester	POP2/C116A	POP1/C116A
Same_Tester	POP2/C116A	POP3/C116A
Same_Tester	POP2/C116A	POP4/C116A
Same_Tester	POP2/C229	POP3/C229
Same_Tester	POP2/C229	POP5/C229
Same_Tester	POP2/Z58	POP3/Z58
Same_Tester	POP2/Z58	POP5/Z58
Same_Tester	POP3/C116A	POP1/C116A
Same_Tester	POP3/C116A	POP2/C116A
Same_Tester	POP3/C116A	POP4/C116A
Same_Tester	POP3/C229	POP2/C229
Same_Tester	POP3/C229	POP5/C229
Same_Tester	POP3/Z58	POP2/Z58
Same_Tester	POP3/Z58	POP5/Z58
Same_Tester	POP4/C116A	POP1/C116A
Same_Tester	POP4/C116A	POP2/C116A
Same_Tester	POP4/C116A	POP3/C116A
Same_Tester	POP4/J2416	POP1/J2416
Same_Tester	POP5/C229	POP2/C229
Same_Tester	POP5/C229	POP3/C229
Same_Tester	POP5/Z58	POP2/Z58
Same_Tester	POP5/Z58	POP3/Z58
Tri_Group	POP1/C116A	POP5/C229
Tri_Group	POP1/EH	POP2/C229
Tri_Group	POP1/EH	POP2/Z58
Tri_Group	POP1/EH	POP3/C229
Tri_Group	POP1/EH	POP3/Z58
Tri_Group	POP1/EH	POP4/C783
Tri_Group	POP2/C229	POP1/EH
Tri_Group	POP2/C229	POP3/Z58
Tri_Group	POP2/C229	POP4/C783
Tri_Group	POP2/Z58	POP1/EH
Tri_Group	POP2/Z58	POP3/C229
Tri_Group	POP2/Z58	POP4/C783
Tri_Group	POP3/C229	POP1/EH
Tri_Group	POP3/C229	POP2/Z58
Tri_Group	POP3/C229	POP4/C783
Tri_Group	POP3/Z58	POP1/EH
Tri_Group	POP3/Z58	POP2/C229
Tri_Group	POP3/Z58	POP4/C783
Tri_Group	POP4/C783	POP1/EH
Tri_Group	POP4/C783	POP2/C229
Tri_Group	POP4/C783	POP2/Z58
Tri_Group	POP4/C783	POP3/C229
Tri_Group	POP4/C783	POP3/Z58
Tri_Group	POP5/C229	POP1/C116A
M0	POP3/C116A	POP4/J2416
M0	POP3/Z58	POP4/C116A
M0	POP3/Z58	POP4/J2416
M0	POP4/C116A	POP3/Z58
M0	POP4/J2416	POP3/C116A
M0	POP4/J2416	POP3/Z58
M0	POP4/J2416	POP5/C2404
M0	POP4/J2416	POP5/Z58
M0	POP5/C2404	POP4/J2416
M0	POP5/Z58	POP4/J2416
M1	POP4/C116A	POP5/C2404	C116A
M1	POP4/C116A	POP5/Z58	C116A
M1	POP5/C2404	POP4/C116A	C116A
M1	POP5/Z58	POP4/C116A	C116A
M1	POP1/EH	POP4/C116A	C229
M1	POP1/EH	POP4/J2416	C229
M1	POP1/J2416	POP4/C116A	C229
M1	POP2/C116A	POP4/C783	C229
M1	POP2/C116A	POP4/J2416	C229
M1	POP2/C229	POP4/C116A	C229
M1	POP2/Z58	POP4/C116A	C229
M1	POP2/Z58	POP4/J2416	C229
M1	POP3/C229	POP4/C116A	C229
M1	POP3/C229	POP4/J2416	C229
M1	POP4/C116A	POP1/EH	C229
M1	POP4/C116A	POP1/J2416	C229
M1	POP4/C116A	POP3/C229	C229
M1	POP4/J2416	POP1/C116A	C229
M1	POP4/J2416	POP1/EH	C229
M1	POP4/J2416	POP3/C229	C229
M1	POP4/J2416	POP5/C229	C229
M1	POP5/C229	POP4/J2416	C229
M1	POP1/C116A	POP2/Z58	C783
M1	POP1/C116A	POP3/Z58	C783
M1	POP1/C116A	POP4/J2416	C783
M1	POP1/EH	POP2/C116A	C783
M1	POP1/EH	POP3/C116A	C783
M1	POP1/EH	POP5/C2404	C783
M1	POP1/EH	POP5/Z58	C783
M1	POP1/J2416	POP2/C116A	C783
M1	POP1/J2416	POP2/Z58	C783
M1	POP1/J2416	POP3/C116A	C783
M1	POP1/J2416	POP3/Z58	C783
M1	POP1/J2416	POP5/C2404	C783
M1	POP1/J2416	POP5/Z58	C783
M1	POP2/C116A	POP1/EH	C783
M1	POP2/C116A	POP1/J2416	C783
M1	POP2/C116A	POP3/C229	C783
M1	POP2/C116A	POP3/Z58	C783
M1	POP2/C116A	POP5/Z58	C783
M1	POP2/C229	POP3/C116A	C783
M1	POP2/C229	POP5/C2404	C783
M1	POP2/C229	POP5/Z58	C783
M1	POP2/Z58	POP1/C116A	C783
M1	POP2/Z58	POP1/J2416	C783
M1	POP2/Z58	POP3/C116A	C783
M1	POP2/Z58	POP5/C229	C783
M1	POP2/Z58	POP5/C2404	C783
M1	POP3/C116A	POP1/J2416	C783
M1	POP3/C116A	POP2/C229	C783
M1	POP3/C116A	POP2/Z58	C783
M1	POP3/C116A	POP4/C783	C783
M1	POP3/C229	POP2/C116A	C783
M1	POP3/C229	POP5/C2404	C783
M1	POP3/C229	POP5/Z58	C783
M1	POP3/Z58	POP1/C116A	C783
M1	POP3/Z58	POP1/J2416	C783
M1	POP3/Z58	POP2/C116A	C783
M1	POP3/Z58	POP5/C229	C783
M1	POP3/Z58	POP5/C2404	C783
M1	POP4/C783	POP3/C116A	C783
M1	POP4/C783	POP5/C2404	C783
M1	POP4/C783	POP5/Z58	C783
M1	POP5/C229	POP2/Z58	C783
M1	POP5/C229	POP3/Z58	C783
M1	POP5/C2404	POP1/EH	C783
M1	POP5/C2404	POP1/J2416	C783
M1	POP5/C2404	POP2/C229	C783
M1	POP5/C2404	POP2/Z58	C783
M1	POP5/C2404	POP3/C229	C783
M1	POP5/C2404	POP3/Z58	C783
M1	POP5/C2404	POP4/C783	C783
M1	POP5/Z58	POP1/EH	C783
M1	POP5/Z58	POP1/J2416	C783
M1	POP5/Z58	POP2/C229	C783
M1	POP5/Z58	POP3/C229	C783
M1	POP5/Z58	POP4/C783	C783
M1	POP4/C116A	POP2/Z58	UH306
M1	POP4/C783	POP2/C116A	UH306
M1	POP4/J2416	POP2/C116A	UH306
M1	POP4/J2416	POP2/Z58	UH306
M2	POP4/C116A	POP5/C229	C229	C116A
M2	POP5/C229	POP4/C116A	C229	C116A
M2	POP2/C229	POP4/J2416	C229	UH306
M2	POP4/C116A	POP2/C229	C229	UH306
M2	POP4/J2416	POP2/C229	C229	UH306
M2	POP1/C116A	POP5/C2404	C783	C116A
M2	POP1/C116A	POP5/Z58	C783	C116A
M2	POP2/C116A	POP5/C229	C783	C116A
M2	POP2/C116A	POP5/C2404	C783	C116A
M2	POP3/C116A	POP5/C229	C783	C116A
M2	POP3/C116A	POP5/C2404	C783	C116A
M2	POP3/C116A	POP5/Z58	C783	C116A
M2	POP5/C229	POP2/C116A	C783	C116A
M2	POP5/C229	POP3/C116A	C783	C116A
M2	POP5/C2404	POP1/C116A	C783	C116A
M2	POP5/C2404	POP2/C116A	C783	C116A
M2	POP5/C2404	POP3/C116A	C783	C116A
M2	POP5/Z58	POP1/C116A	C783	C116A
M2	POP5/Z58	POP2/C116A	C783	C116A
M2	POP5/Z58	POP3/C116A	C783	C116A
M2	POP1/C116A	POP2/C229	C783	C229
M2	POP1/C116A	POP3/C229	C783	C229
M2	POP1/C116A	POP4/C783	C783	C229
M2	POP1/EH	POP5/C229	C783	C229
M2	POP1/J2416	POP2/C229	C783	C229
M2	POP1/J2416	POP3/C229	C783	C229
M2	POP1/J2416	POP4/C783	C783	C229
M2	POP1/J2416	POP5/C229	C783	C229
M2	POP2/C229	POP1/C116A	C783	C229
M2	POP2/C229	POP1/J2416	C783	C229
M2	POP3/C229	POP1/C116A	C783	C229
M2	POP3/C229	POP1/J2416	C783	C229
M2	POP4/C783	POP1/C116A	C783	C229
M2	POP4/C783	POP1/J2416	C783	C229
M2	POP4/C783	POP5/C229	C783	C229
M2	POP5/C229	POP1/EH	C783	C229
M2	POP5/C229	POP1/J2416	C783	C229
M2	POP5/C229	POP4/C783	C783	C229
M2	POP3/C116A	POP1/EH	C783	EH
